# Supplementary material for: Seasonality of birth defects in West Africa: could congenital Zika syndrome be to blame?
Source: F1000Res. 2018 Jul 19;7:159. Originally published 2018 Feb 7. [Version 2] doi: 10.12688/f1000research.13858.2 (PMC6058464; doi:10.12688/f1000research.13858.2)
Supplement: Supplementary file 1 [file f1000research-7-17079-s0000.tgz]

Archive with 1 entries (1 files):
- 710b0e42-7e68-48e7-93ea-8bf5a5982afc.xlsx
