# Supplementary material for: Seasonality of birth defects in West Africa: could congenital Zika syndrome be to blame?
Source: F1000Res. 2018 Jul 19;7:159. Originally published 2018 Feb 7. [Version 2] doi: 10.12688/f1000research.13858.2 (PMC6058464; doi:10.12688/f1000research.13858.2)
Supplement: Supplementary file 1 [file f1000research-7-17079-s0000.tgz › 710b0e42-7e68-48e7-93ea-8bf5a5982afc.xlsx]

## Sheet: Sheet1
Supplemental Table 1. A list of birth complications (as recorded in the health records) consistent with potential congenital Zika syndrome.
Recorded birth complications consistent with potential congenital Zika syndrome	Birth outcome
absence fetal movement 1 wk	stillborn
absence movement 1 month	stillborn
absence of fetal movement 2 da	stillborn
died in utero	stillborn
fetal malformation	living
fetal malformation	stillborn
hydramnios	stillborn
hydramnios congenital malform	living
hydrocephalic	stillborn
hydrocephalic	living
in utero	stillborn
macere	stillborn
malformation	stillborn
malformed macerated stillborn	stillborn
multiple congential malform	stillborn
no fetal heart beat	stillborn
no fetal heart beat arrival	stillborn
no fetal movement several days	stillborn
no heart beat one month	stillborn
placenta mollaire	stillborn
placental malformation	stillborn
premature	stillborn
retained placenta	stillborn
severe hydramnious	stillborn
