# Supplementary material for: Seasonality of birth defects in West Africa: could congenital Zika syndrome be to blame?
Source: F1000Res. 2018 Jul 19;7:159. Originally published 2018 Feb 7. [Version 2] doi: 10.12688/f1000research.13858.2 (PMC6058464; doi:10.12688/f1000research.13858.2)
Supplement: Supplementary file 2 [file f1000research-7-17079-s0001.tgz › 2d301270-2db5-4c62-ba12-daaae4055399.xlsx]

## Sheet: SupplTable2
Supplemental Table 2. A list of birth complications (as recorded in the health records) that are not consistent with potential congenital Zika syndrome and/or missing.
Recorded birth complications that are not consistent with potential congenital Zika syndrome	Birth outcome
(not reported/missing data)	stillbirth
(not reported/missing data)	living
2nd twin premature	stillborn
anemia	stillborn
assited delivery	stillborn
breech	stillborn
breech previous c-section	stillborn
cardiac insufficiancy	stillborn
chronic hypertension	stillborn
detached placenta	stillborn
diabetic	stillborn
died in utero breech	stillborn
eclampsia	stillborn
failure to grow /oligoamni	stillborn
fetal distress	stillborn
foot presentation	stillborn
hemorr	stillborn
hemorrhage	stillborn
hemorrhage during preg	stillborn
hemorrhage+++	stillborn
hydramnios	stillborn
hydramnios+++	stillborn
hypertension	stillborn
infection	stillborn
lack of effort to push	stillborn
leaking of water	stillborn
malaria GE2+	stillborn
no fetal heart arrival	stillborn
oligamnios post term	stillborn
oliogamnios	stillborn
poche rampue 25 sem	stillborn
pre-eclampsia	stillborn
pre-eclampsie	stillborn
premature labor	stillborn
premature rupture membranes	stillborn
premature rupture of membranes	stillborn
previous c section 1 yr ago	stillborn
previous child stillborn	stillborn
primip	stillborn
refused to push	stillborn
retro placentaire hematoma	stillborn
severe anemia	stillborn
severe hypertension	stillborn
severe pre-eclampsia	stillborn
severe pre-eclampsie	stillborn
sickle cell	stillborn
sickle cell crisis	stillborn
sickle cell crisis x 3 days	stillborn
small pelvic bassin	stillborn
transferred famorila	stillborn
umbilical cord wrapped	stillborn
vaginal drainage	stillborn
